# Supplementary material for: Glaucoma and dietary links: insights from high-salt intake, the Mediterranean diet, and specific nutrients
Source: Front Nutr. 2024 Oct 24;11:1461748. doi: 10.3389/fnut.2024.1461748 (PMC11541052; doi:10.3389/fnut.2024.1461748)
Supplement: Supplementary file 1 [file Table_1.XLSX]

## Sheet: Sheet1
Study		Type of Study		Research Object				Aim				Results and Conclusion
Ferreira et al.		Case control study		Aqueous humor was obtained at the time of surgery from 24 patients with glaucoma and 24 cataract patients; TRAP was measured by chemiluminescence.				The aim of this study was to establish the antioxidant status of aqueous humor of patients with primary open-angle glaucoma.				An increase of 57% in SOD activity was observed in glaucoma patients when compared with cataract patients (41.7 +/- 2.7 U SOD/ml). Glutathione activity was threefold higher in glaucoma patients than in the cataract group (6.1 +/- 0.6 U/ml). Oxidative stress may lead to an induction of antioxidant enzymes and contribute to TRAP decrease.
Stuart KV et al.		Cross-sectional observational		Up to 103 634 individuals (mean age: 57 years; 51% women) with complete urinary, ocular, and covariable data.				This study aimed to assess the association of urinary sodium excretion, a biomarker of dietary intake, with glaucoma and related traits, and determine whether this relationship is modified by genetic susceptibility to disease.				Urinary sodium excretion, a biomarker of dietary intake, may represent an important modifiable risk factor for glaucoma, especially in individuals at high underlying genetic risk.
Moreno-Montañés et al.		Prospective cohort study		A total of 22,475 subjects who had responded to the baseline questionnaire Q-0 before September 2015				Analyse the effect of the Mediterranean lifestyle (ML) on glaucoma incidence in the "Seguimiento Universidad de Navarra" (SUN) Project				For each point added to the SHLS, the risk of glaucoma relatively dropped 5%.Higher adherence to a ML, measured by the SHLS, was significantly associated with a lower risk of developing glaucoma.
Wang YE et al.		Cross-sectional study		Data from 3865 participants in the National Health and Nutrition Examination Survey (NHANES) 2005-2008 database who were 40 years or older, had participated in the vision health and dietary intake questionnaires, and had available results from laboratory tests and eye examinations that included frequency-doubling technology visual field loss detection tests and optic disc photographs were include…				To analyze the association between glaucoma and daily dietary intake of PUFAs, including ω-3 fatty acids, in the US population.				Increased daily dietary consumption levels of eicosapentaenoic acid and docosahexaenoic acid were associated with lower likelihood of glaucomatous optic neuropathy. However, consumption levels of total PUFAs in the higher quartiles were associated with a higher risk of glaucoma, which may have resulted from the relative intakes of ω-6 and ω-3 fatty acids and other confounding comorbidities.
Ye H et al		Experimental study		Sprague-Dawley rats				To determine whether there is an association between dietary omega-3 (omega-3) fatty acid intake, age, and intraocular pressure (IOP) caused by altered aqueous outflow				Increasing dietary omega-3 reduces IOP with age because of increased outflow facility, likely resulting from an increase in docosanoids.
Downie LE et al.		Two double-masked, placebo-controlled randomized trials		Adults (n = 105) with IOP <21 mm Hg, and without a current or prior glaucoma diagnosis.				Elevated intraocular pressure (IOP) is the major modifiable risk factor for the sight-threatening eye disease, glaucoma. We investigated whether oral omega-3 supplements affect IOP in normotensive adults.				Oral omega-3 supplementation for 3 months significantly reduced IOP in normotensive adults.
Kalogerou M et al.		Experimental study		Male and female age-matched DBA/2J mice with hereditary glaucoma and normal wild-type C57BL/6 mice				Evaluate the neuroprotective effects of omega-3 polyunsaturated fatty acid (ω3-PUFA) supplementation, alone or in combination with timolol eye drops, in a mouse model of hereditary glaucoma.				Omega-3 to be neuroprotective in the retina in a mouse model of hereditary glaucoma
Wang SY et al.		Cross-sectional study		2912 participants in the 2005-2006 National Health and Nutrition Examination Survey, age ≥40 years, who self-reported a presence or absence of glaucoma.				To investigate the potential association between glaucoma prevalence and supplemental intake, as well as serum levels of vitamins A, C and E.				Neither supplementary consumption with nor serum levels of vitamins A and E were found to be associated with glaucoma prevalence. While low- and high-dose supplementary consumption of vitamin C was found to be associated with decreased odds of glaucoma, serum levels of vitamin C did not correlate with glaucoma prevalence.
Giaconi JA et al.		Cross-sectional study		Disc photographs and suprathreshold visual fields were obtained from the 662 African-American participants in the Study of Osteoporotic Fractures				To explore the association between consumption of fruits and vegetables and the presence of glaucoma in older African-American women.				Individual nutrient intake from food sources found protective trends with higher intakes of vitamin A (P = .011), vitamin C (P = .018), and α-carotene (P = .021), and close to statistically significant trends with β-carotene (P = .052), folate (P = .056), and lutein/zeaxanthin (P = .077). Higher intake of certain fruits and vegetables high in vitamins A and C and carotenoids may be associated wit…
Yang Z et al.		Cross-sectional study		3,850 individuals aged 40 and older from the National Health and Nutrition Examination Survey (NHANES), spanning 2005-2008.				Explore the link between the dietary consumption of vitamin B6 and glaucoma.				Found a significant inverse correlation between dietary consumption of vitamin B6 and glaucoma risk (p non-linearity = 0.18; p for trend = 0.02). Stratified analysis and three other sensitivity analyses revealed stability in the outcomes (all p for interaction>0.05). Compared to the lowest quartile of consumption (≤1.23 mg/day), individuals in the highest quartile of vitamin B6 consumption (>2.34…
Kim J et al.		Cross-sectional study		Included 121 374 participants (baseline ages, 39-73 years) with data on coffee and tea intake (collected 2006-2010) and corneal-compensated IOP measurements in 2009.				Examined the association of habitual caffeine intake with intraocular pressure (IOP) and glaucoma and whether genetic predisposition to higher IOP modified these associations. We also assessed whether genetic predisposition to higher coffee consumption was related to IOP.				Habitual caffeine consumption was associated weakly with lower IOP, and the association between caffeine consumption and glaucoma was null. However, among participants with the strongest genetic predisposition to elevated IOP, greater caffeine consumption was associated with higher IOP and higher glaucoma prevalence.
Kang JH et.al		Prospective study		79,120 women from 1980 and 42,052 men from 1986 to 2004 who were 40+ years old, did not have POAG, and reported receiving eye examinations				Investigated whether caffeine, which transiently increases intraocular pressure (IOP) is associated with risk of primary open-angle glaucoma (POAG)				Overall caffeine intake was not associated with increased risk of POAG. However, in secondary analyses, caffeine appeared to elevate risk of high-tension POAG among those with a family history of glaucoma
Kastner A et al.		Cross-sectional study		Included 427 480 adults. Their median age was 58 (IQR, 50-63) years, and more than half (54.1%) were women.				To examine the association of systemic CCB use with glaucoma and related traits among UK Biobank participants.				To examine the association of systemic CCB use with glaucoma and related traits among UK Biobank participants.
Deng C et al.		Experimental study		Adult 6- to 8-week-old male Sprague-Dawley rats, weighing 200 to 250 g				Explore the effect of dietary vitamin K supplementation in a rat glaucoma model.				High VitK1 intake inhibited the loss of retinal ganglion cells during glaucomatous injury, probably by increasing the expression of matrix gla protein. A transient decrease in the IOP was observed in the high VitK1 group, implying a potential effect of VitK1 on aqueous outflow. Retinal ganglion cells protection by high VitK1 supplementation may be due to the IOP-lowering effects as well as neurop…
Goncalves A etal		Case-control study		One hundred fifty cases diagnosed with moderate-to-severe POAG (mean, 75.1 ± 8.5 years; 42.0% female) and 164 healthy controls (mean, 73.0 ± 7.9 years; 59.8% female)				Determine whether age-related vitamin D insufficiency was associated with the presence and the severity of primary open angle glaucoma (POAG) in a case-control study of older adults.				Decreased serum 25OHD concentration was associated with POAG. There was no 25OHD difference between moderate and severe POAG.
Bruhn RL et al.		Case-control study		Forty-seven POAG cases and 54 controls were from surgery patients at the University Physician's Ophthalmology Clinic in Tucson, Arizona, USA				Compare selenium levels in plasma and aqueous humour in subjects with and without primary open-angle glaucoma (POAG).				Tertile of selenium and its relationship to POAG was examined. After adjustment for common glaucoma risk factors, the odds of glaucoma in the highest tertile of plasma selenium (OR = 11.3; p = 0.03) and the middle tertile of aqueous humour selenium (OR = 0.06; p = 0.02) was significantly associated with glaucoma.
Wang SY et al.		Cross-sectional study		3833 participants in the National Health and Nutrition Examination Survey (NHANES) for 2007 and 2008, ≥ 40 years of age, who reported a presence or absence of glaucoma.				To investigate the relationship between supplementary consumption of the oxidants calcium and iron and the prevalence of glaucoma.				Participants who consumed ≥ 800 mg/d of supplementary calcium or ≥ 18 mg/d of supplementary iron had significantly higher odds of having been diagnosed with glaucoma than did those who had not consumed supplementary calcium or iron, after adjustment for potential confounders (odds ratio [OR] 2.44, 95% confidence interval [CI] 1.25-4.76 for calcium; OR 3.80, 95% CI 1.79-8.06 for iron). Concurrent …
Pasquale LR et al.		Prospective study		78,977 women from the Nurses' Health Study (NHS) and 41,202 men from the Health Professionals Follow-up Study (HPFS) who were at least 40 years of age, did not have glaucoma, and reported undergoing eye examinations from 1980 (NHS) or 1986 (HPFS) to 2008.				Examined the association between caffeine and caffeinated beverage consumption in relation to the risk of exfoliation glaucoma or exfoliation glaucoma suspect (EG/EGS).				A positive association between heavier coffee consumption with risk of EG/EGS
